# Supplementary material for: Performance map of a cluster detection test using extended power
Source: Int J Health Geogr. 2013 Oct 25;12:47. doi: 10.1186/1476-072X-12-47 (PMC4016504; doi:10.1186/1476-072X-12-47)
Supplement: Additional file 1 — Script: This file is an r script (script.r) containing a complete procedure to define the collection of clusters, simulate the datasets, perform the test and plot the corresponding performance map. [file 1476-072X-12-47-S1.zip]

Archive with 1 entries (1 files):
- 6169725191045316_add1.r
