# Supplementary material for: Performance map of a cluster detection test using extended power
Source: Int J Health Geogr. 2013 Oct 25;12:47. doi: 10.1186/1476-072X-12-47 (PMC4016504; doi:10.1186/1476-072X-12-47)
Supplement: Additional file 1 — Script: This file is an r script (script.r) containing a complete procedure to define the collection of clusters, simulate the datasets, perform the test and plot the corresponding performance map. [file 1476-072X-12-47-S1.zip › 6169725191045316_add1.r]

################################################################################
# The original script was written to be run on the AUVERGRID grid.
# This script has been revised to be run on a PC.
# For this script to correctly run, you have to create two folders (results and Sim)on the same path
# and two write the associated data (pop.rda and the map folder containing the shapefiles for the Auvergne region) equally on the same path. 
################################################################################
library(rgdal)
library(DCluster)
library(SpatialEpi)
library(foreach)
library(doSNOW)
################################################################################
# Set the work directory
################################################################################
WD <- "C:/.../"  # run once the apropriate path is written
################################################################################
# Set all parameters 
################################################################################
# Rbase = baseline incidence 
Rbase <- 0.0226
# Rclust = incidence * relative risk
Rclust <- 6*Rbase
# Number of simulations
NBsim <- 1000
# Map of the Auvergne region, France
Auvergne <- readOGR(dsn=paste(WD,"carte",sep = ""),layer = "carte")
# Size of at-risk population for each SU of the map
load(paste(WD,"Pop.rda",sep = ""))
# vector identifying the clusters to be simulated (one cluster centered on each SU, thus 221 clusters)
Clust <- c(1:221)

################################################################################
# Once the parameters are set, the following script can be run in one block and will
# produce the corresponding performance map. 
################################################################################
# Identifying clusters
################################################################################
# Identifying every possible cluster with 1 central SU and its 3 nearest neighbors  
listVoisins <- knearneigh(coordinates(Auvergne), k=3, longlat = NULL)
indexVoisins <- listVoisins$nn
CPCOND <- as.character(Auvergne$CPCOND)
LocClusters <- data.frame(centre = CPCOND, V1 = rep(NA,221), V2 = rep(NA,221), V3 = rep(NA,221))
for (j in 1:3){
  for (i in 1:221) {LocClusters[i,j+1] <-  CPCOND[indexVoisins[i,j]]}
}

################################################################################
# Generating datasets
################################################################################
cl <- makeCluster(2)
registerDoSNOW(cl)
                      
foreach(a= Clust,.combine = list) %do% {
  Dataset <- foreach(a= c(1:NBsim),.combine = rbind,.packages="SpatialEpi") %dopar% {   
    # computing the observed number of cases
    Observed <- rep(NA,221) 
  	for (i in 1:nrow(Pop)){ifelse(Pop[i,"CPCOND"]%in% LocClusters[a,], Observed[i] <- rpois(1,Rclust*Pop[i,"Population"]),Observed[i] <- rpois(1,Rbase*Pop[i,"Population"]))}
    # building the final dataset with  :
    # - the x,y coordinates of SU
    # - the SU identifier (CPCOND)
    # - the observed number of cases
    # - the expected number of cases
    # - the at-risk population size 
    # - the simulation identifier
    cbind(Pop,Observed = Observed ,Expected = expected(Pop$Population,Observed,1), indice = rep(a,nrow(Pop)))
  }
  # saving each simulated cluster dataset separately. "a" is the cluster identifier 
  save(Dataset,file = paste(WD,"Sim/Dataset", a , ".rda", sep = ""))
}
#stopCluster(cl)

################################################################################
# Performing the test
################################################################################

#cl <- makeCluster(4)
#registerDoSNOW(cl)
                      
foreach(a= Clust,.combine = list) %do% {
  load(paste(WD, "Sim/Dataset", a , ".rda", sep = ""))   
  ListIDmlClust <- foreach(b=1:max(Dataset$indice), .inorder=FALSE, .packages="SpatialEpi") %dopar% {
      ## extracting dataset
      Simx <- Dataset[Dataset[,"indice"]== b,]
      ## Kulldorff using Poisson likelihoods
      scanKN <- kulldorff(Simx[,c(2,3)],Simx$Observed, Simx$Population, Simx$Expected,0.5,999,0.05,FALSE) 
      ## compiling results
      cluster1 <- scanKN$most.likely.cluster$location.IDs.included
      PowerClust <- matrix(rep(0,5*221),nrow = 221, ncol = 5, byrow = TRUE,dimnames = list(l = c(1:221),s = c(0:4)))
      s <- 0
      if (scanKN$most.likely.cluster$p.value < 0.05){
        for (i in 1:length(cluster1)){
          ifelse(Simx[cluster1[i],"CPCOND"]%in% LocClusters[a,], s <- s+1, s <- s)
        }
        PowerClust[length(cluster1),s+1] <- PowerClust[length(cluster1),s+1] + 1
      }
      # compilig detailed results in a list with :
      # - ID of the SU in the most likely cluster
      # - associated p-value
      # - bivariate matrix of dimension (l,s) with only this cluster (if non significant, 0 all over)
     	result <- list(cluster1, scanKN$most.likely.cluster$p.value,PowerClust)
 	}
 	# bivariate matrix of dimension (l,s) with all significant clusters
  matrice <- foreach(b=1:max(Dataset$indice), .inorder=FALSE, .combine = "+") %dopar% {ListIDmlClust[[b]][[3]]}
  # save results
  save(ListIDmlClust,  file = paste(WD, "results/ListIDmlClust",a,".rda", sep = ""))
  save(matrice,  file = paste(WD,"results/matrice",a,".rda", sep = ""))
}

stopCluster(cl)
################################################################################
# Building the map
################################################################################
## Compute the AUC under the EP , with L = 30

# Compute a list of  W(l,s*,q) for q running from 0 to 1 by 0.001.
Wx <- function(r,lx,sx){sqrt( (1 - min(c(0.25*(4-sx),1))) * (1 - min(c((r/4)*(lx-sx),1))))}

W <- matrix(rep(0,5*30),nrow = 30, ncol = 5, byrow = TRUE,dimnames = list(l = c(1:30),s = c(0:4)))
W.r <- list()
for (i in seq(0,1,0.001)){
   for (lx in c(1:30)){for (sx in c(0:4)) {ifelse(sx > lx,  W[lx,sx+1] <- 0, W[lx,sx+1] <- Wx(i,lx,sx))}}
   W.r[[1+i*1000]] <-  W
}      


# Extract the simulation results and computing EP for each value of q
listfichier <- list.files(paste(WD,"results/",sep = ""), pattern = ("^matrice"))

a <- foreach(i = 1:length(listfichier)) %do% {
  n <- strsplit(strsplit(listfichier[i], split = ("^(matrice)"))[[1]][2],split = (".rda$"))[[1]]
  load(paste(WD,"results/",listfichier[i],sep = ""))  
  I.ls <- rep(NA,1001)
  for (i in seq(0,1,0.001)){I.ls[1+ i*1000] <- sum((matrice[1:30,]/1000) * W.r[[1+ i*1000]])}
  list(n,I.ls)
}                           

IDclust <- foreach(b=seq_along(a), .combine = c) %do% {a[[b]][[1]]}
EPcurve <- foreach(b=seq_along(a),.combine = cbind) %do% {a[[b]][[2]]}

# Compute AUC
auc <- foreach(i = 1:ncol(EPcurve),.combine = rbind) %do% {
  I.ls <- EPcurve[,i]
  Q <- rep(NA,1000)
  for (x in 1:1000) {Q[x] <- 0.001*I.ls[x+1] + (0.001*(I.ls[x]-I.ls[x+1]))/2} 
  cbind(as.numeric(IDclust[i]),sum(Q))
}  
colnames(auc) <- c("ID","AUC")

auc <- merge(auc,data.frame(CPCOND = CPCOND, ID = c(1:221)),by = "ID", all.x = TRUE)


# Plot the map
echelle = list("SpatialPolygonsRescale",layout.scale.bar(),offset = c(722000,2184000),scale = 20000,fill=c("transparent","black"))
text1 = list("sp.text", c(723000,2190000), "0")
text2 = list("sp.text", c(744000,2190000), "20 km")
arrow = list("SpatialPolygonsRescale", layout.north.arrow(),offset = c(730000,2165000), scale = 15000)

Auvergne@data <- merge(Auvergne@data,auc,by = "CPCOND", all.x = TRUE)

spplot(obj = Auvergne, zcol = c("AUC"), sp.layout=list(echelle,text1,text2,arrow),col.regions=bpy.colors(100,cutoff.tails = 0.1, alpha = 1.0))
