# Supplementary material for: Performance map of a cluster detection test using extended power
Source: Int J Health Geogr. 2013 Oct 25;12:47. doi: 10.1186/1476-072X-12-47 (PMC4016504; doi:10.1186/1476-072X-12-47)
Supplement: Additional file 2 — Data: This is a zip file (Data.zip) containing the population data in an r format (Pop.rda) and a folder with the shapefiles for the Auvergne region. [file 1476-072X-12-47-S2.zip]

Archive with 5 entries (5 files):
- carte/carte.dbf
- carte/carte.prj
- carte/carte.shp
- carte/carte.shx
- Pop.rda
