# Supplementary material for: Performance map of a cluster detection test using extended power
Source: Int J Health Geogr. 2013 Oct 25;12:47. doi: 10.1186/1476-072X-12-47 (PMC4016504; doi:10.1186/1476-072X-12-47)
Supplement: Additional file 2 — Data: This is a zip file (Data.zip) containing the population data in an r format (Pop.rda) and a folder with the shapefiles for the Auvergne region. [file 1476-072X-12-47-S2.zip › carte/carte.prj]

PROJCS["_MI_0",GEOGCS["FR-GRN",DATUM["D_FR-GRN",SPHEROID["Clarke_1880",6378249.145,293.4650060791175]],PRIMEM["Greenwich",0],UNIT["Degree",0.017453292519943295]],PROJECTION["Lambert_Conformal_Conic"],PARAMETER["standard_parallel_1",45.90287723937],PARAMETER["standard_parallel_2",47.69712276063],PARAMETER["latitude_of_origin",46.8],PARAMETER["central_meridian",2.337229106484],PARAMETER["false_easting",600000],PARAMETER["false_northing",2200000],UNIT["Meter",1]]
