# Supplementary material for: Performance map of a cluster detection test using extended power
Source: Int J Health Geogr. 2013 Oct 25;12:47. doi: 10.1186/1476-072X-12-47 (PMC4016504; doi:10.1186/1476-072X-12-47)
Supplement: Additional file 3 — EP curve: This file is an Excel spreadsheet (EP curve.xls) containing two worksheets. Sheets “03160” and “63112” describe step-by-step construction of EP curves for clusters centered on SU “03160” and SU “63112”, respectively. In both constructions, the relative risk is set to 6 and the baseline incidence of birth defects is assumed to be 2.26%. To toggle between the corresponding procedures for calculating EP, the user need only alter the value of q in cell D41. [file 1476-072X-12-47-S3.xls]

## Sheet: 03160
	Chose a value for q (cell D41) and the spreadsheet will automatically update
	Kulldorff's spatial scan (1000 trials)										Kulldorff's spatial scan (1000 trials)											Kulldorff's spatial scan (1000 trials)										Kulldorff's spatial scan (1000 trials)
	Length l			Include s' hot-spot regions							Length l			Include s' hot-spot regions								Length l			Include s' hot-spot regions							Length l			Include s' hot-spot regions
				0	1	2	3	4						0	1	2	3	4							0	1	2	3	4						0	1	2	3	4
		1		0	13							1		0	0.013								1		0	0.5							1		0	0.0065
		2		0	0	3						2		0	0	0.003							2		0	0.433013	0.707107						2		0	0	0.00212132
		3		0	0	1	214					3		0	0	0.001	0.214						3		0	0.353553	0.612372	0.866025					3		0	0	0.000612372	0.185329
		4		0	0	1	0	613				4		0	0	0.001	0	0.613					4		0	0.25	0.5	0.75	1				4		0	0	0.0005	0	0.613
		5		0	0	0	0	86				5		0	0	0	0	0.086					5		0	0	0.353553	0.612372	0.866025				5		0	0	0	0	0.0744782
		6		0	0	1	1	34				6		0	0	0.001	0.001	0.034					6		0	0	0	0.433013	0.707107				6		0	0	0	0.000433013	0.0240416
		7		0	0	0	4	5				7		0	0	0	0.004	0.005					7		0	0	0	0	0.5				7		0	0	0	0	0.0025
		8		0	0	0	2	1				8		0	0	0	0.002	0.001					8		0	0	0	0	0				8		0	0	0	0	0
		9		0	0	0	0	4				9		0	0	0	0	0.004					9		0	0	0	0	0				9		0	0	0	0	0
		10		0	0	0	0	3				10		0	0	0	0	0.003					10		0	0	0	0	0				10		0	0	0	0	0
		11		0	0	0	0	1				11		0	0	0	0	0.001					11		0	0	0	0	0				11		0	0	0	0	0
		12		0	0	0	0	0				12		0	0	0	0	0					12		0	0	0	0	0				12		0	0	0	0	0
		13		0	0	0	0	0				13		0	0	0	0	0					13		0	0	0	0	0				13		0	0	0	0	0
		14		0	0	0	0	0				14		0	0	0	0	0					14		0	0	0	0	0				14		0	0	0	0	0
		15		0	0	0	0	0				15		0	0	0	0	0					15		0	0	0	0	0				15		0	0	0	0	0
		16		0	0	0	0	0				16		0	0	0	0	0					16		0	0	0	0	0				16		0	0	0	0	0
		17		0	0	0	0	0				17		0	0	0	0	0					17		0	0	0	0	0				17		0	0	0	0	0
		18		0	0	0	0	0				18		0	0	0	0	0					18		0	0	0	0	0				18		0	0	0	0	0
		19		0	0	0	0	0				19		0	0	0	0	0					19		0	0	0	0	0				19		0	0	0	0	0
		20		0	0	0	0	0				20		0	0	0	0	0					20		0	0	0	0	0				20		0	0	0	0	0
		21		0	0	0	0	0				21		0	0	0	0	0					21		0	0	0	0	0				21		0	0	0	0	0
		22		0	0	0	0	0				22		0	0	0	0	0					22		0	0	0	0	0				22		0	0	0	0	0
		23		0	0	0	0	0				23		0	0	0	0	0					23		0	0	0	0	0				23		0	0	0	0	0
		24		0	0	0	0	0				24		0	0	0	0	0					24		0	0	0	0	0				24		0	0	0	0	0
		25		0	0	0	0	0				25		0	0	0	0	0					25		0	0	0	0	0				25		0	0	0	0	0
		26		0	0	0	0	0				26		0	0	0	0	0					26		0	0	0	0	0				26		0	0	0	0	0
		27		0	0	0	0	0				27		0	0	0	0	0					27		0	0	0	0	0				27		0	0	0	0	0
		28		0	0	0	0	1				28		0	0	0	0	0.001					28		0	0	0	0	0				28		0	0	0	0	0
		29		0	0	0	0	0				29		0	0	0	0	0					29		0	0	0	0	0				29		0	0	0	0	0
		30		0	0	0	0	1				30		0	0	0	0	0.001					30		0	0	0	0	0				30		0	0	0	0	0
	total			0	13	6	221	749			total			0	0.013	0.006	0.221	0.749														total			0	0.0065	0.00323369	0.185762	0.71402
	number of detected cluster =						989				P(l,s') with usual power =						0.989					W(l,s') with q =						1				extended power =					0.909516	for q =	1
		Chose q :
		r =	1						trials =	1000
		s =	4
		Wm =	0.25
		Wp =	0.25														0.75
																	0.25	0.75

## Sheet: 63112
	Chose a value for q (cell D42) and the spreadsheet will automatically update
	Kulldorff's spatial scan (1000 trials)										Kulldorff's spatial scan (1000 trials)											Kulldorff's spatial scan (1000 trials)										Kulldorff's spatial scan (1000 trials)
	Length l			Include s* hot-spot regions							Length l			Include s* hot-spot regions								Length l			Include s* hot-spot regions							Length l			Include s* hot-spot regions
				0	1	2	3	4						0	1	2	3	4							0	1	2	3	4						0	1	2	3	4
		1		0	5	0	0	0				1		0	0.005								1		0	0.5							1		0	0.0025
		2		0	0	41	0	0				2		0	0	0.041							2		0	0.5	0.707107						2		0	0	0.0289914
		3		0	0	0	186	0				3		0	0	0	0.186						3		0	0.5	0.707107	0.866025					3		0	0	0	0.161081
		4		0	0	0	1	710				4		0	0	0	0.001	0.71					4		0	0.5	0.707107	0.866025	1				4		0	0	0	0.000866025	0.71
		5		0	0	0	0	15				5		0	0	0	0	0.015					5		0	0.5	0.707107	0.866025	1				5		0	0	0	0	0.015
		6		0	0	0	2	8				6		0	0	0	0.002	0.008					6		0	0.5	0.707107	0.866025	1				6		0	0	0	0.00173205	0.008
		7		0	0	0	0	4				7		0	0	0	0	0.004					7		0	0.5	0.707107	0.866025	1				7		0	0	0	0	0.004
		8		0	0	0	0	4				8		0	0	0	0	0.004					8		0	0.5	0.707107	0.866025	1				8		0	0	0	0	0.004
		9		0	0	0	0	0				9		0	0	0	0	0					9		0	0.5	0.707107	0.866025	1				9		0	0	0	0	0
		10		0	0	0	0	0				10		0	0	0	0	0					10		0	0.5	0.707107	0.866025	1				10		0	0	0	0	0
		11		0	0	0	0	0				11		0	0	0	0	0					11		0	0.5	0.707107	0.866025	1				11		0	0	0	0	0
		12		0	0	0	0	0				12		0	0	0	0	0					12		0	0.5	0.707107	0.866025	1				12		0	0	0	0	0
		13		0	0	0	0	0				13		0	0	0	0	0					13		0	0.5	0.707107	0.866025	1				13		0	0	0	0	0
		14		0	0	0	0	0				14		0	0	0	0	0					14		0	0.5	0.707107	0.866025	1				14		0	0	0	0	0
		15		0	0	0	0	0				15		0	0	0	0	0					15		0	0.5	0.707107	0.866025	1				15		0	0	0	0	0
		16		0	0	0	0	0				16		0	0	0	0	0					16		0	0.5	0.707107	0.866025	1				16		0	0	0	0	0
		17		0	0	0	0	0				17		0	0	0	0	0					17		0	0.5	0.707107	0.866025	1				17		0	0	0	0	0
		18		0	0	0	0	0				18		0	0	0	0	0					18		0	0.5	0.707107	0.866025	1				18		0	0	0	0	0
		19		0	0	0	0	0				19		0	0	0	0	0					19		0	0.5	0.707107	0.866025	1				19		0	0	0	0	0
		20		1	0	0	0	0				20		0.001	0	0	0	0					20		0	0.5	0.707107	0.866025	1				20		0	0	0	0	0
		21		0	0	0	0	1				21		0	0	0	0	0.001					21		0	0.5	0.707107	0.866025	1				21		0	0	0	0	0.001
		22		0	0	0	0	0				22		0	0	0	0	0					22		0	0.5	0.707107	0.866025	1				22		0	0	0	0	0
		23		0	0	0	0	0				23		0	0	0	0	0					23		0	0.5	0.707107	0.866025	1				23		0	0	0	0	0
		24		0	0	0	0	0				24		0	0	0	0	0					24		0	0.5	0.707107	0.866025	1				24		0	0	0	0	0
		25		0	0	0	0	1				25		0	0	0	0	0.001					25		0	0.5	0.707107	0.866025	1				25		0	0	0	0	0.001
		26		0	0	0	0	0				26		0	0	0	0	0					26		0	0.5	0.707107	0.866025	1				26		0	0	0	0	0
		27		0	0	0	0	1				27		0	0	0	0	0.001					27		0	0.5	0.707107	0.866025	1				27		0	0	0	0	0.001
		28		0	0	0	0	0				28		0	0	0	0	0					28		0	0.5	0.707107	0.866025	1				28		0	0	0	0	0
		29		0	0	0	0	0				29		0	0	0	0	0					29		0	0.5	0.707107	0.866025	1				29		0	0	0	0	0
		30		0	0	0	0	0				30		0	0	0	0	0					30		0	0.5	0.707107	0.866025	1				30		0	0	0	0	0
	total			1	5	41	189	744			total			0.001	0.005	0.041	0.189	0.744														total			0	0.0025	0.0289914	0.163679	0.744
	number of detected cluster =						980				P(l,s') with usual power =						0.98					W(l,s') with q =						0				extended power =					0.93917	for q =	0
	Chose q :
		q =	0						trials =	1000
		s =	4
		Wm =	0.25
		Wp =	0														1
																	0.25	0.75
